# Supplementary material for: Detection of sexually antagonistic transmission distortions in trio datasets
Source: Evol Lett. 2022 Jan 28;6(2):203–16. doi: 10.1002/evl3.271 (PMC8966469; doi:10.1002/evl3.271)
Supplement: Supplementary file 2 — Supplementary Table S1 [file EVL3-6-203-s001.xlsx]

## Sheet: xi1
Table S1- Summary of the regions undergoing sex-specific TD detected in the GoNL dataset with the parameter xi=1. Regions are classified into Sex Antagonistic, Sex Limited and Sex differential TD. The positions of the regions are reported, as well as summary statistics on the sex-specific epsilon and the number of genes. Highlighted regions (in blue) are reported in details in the manuscript (cri…
chr	type	start	end	length	nb_SNP	mean_em	min_em	max_em	mean_ef	min_ef	max_ef	mean_delta	nb_genes	genes	Note
1	mixed	4390230	4515277	125048	83	0.0776595	0	0.144737	0.0918622	0.00413223	0.155844	0.0436632	1	LINC01777
1	Sex.Antagonistic	5026753	5070663	43911	27	0.131541	0.0697674	0.173684	0.0592956	0.0378788	0.115385	0.190837	0	NA
1	Sex.Differential	25053073	25190527	137455	59	0.0683731	0.00537634	0.106383	0.101432	0.0103448	0.137931	0.0391672	1	CLIC4
1	mixed	31881472	31957837	76366	108	0.0611056	0.0362319	0.147887	0.100801	0.031746	0.136364	0.161907	1	SERINC2
1	Sex.Antagonistic	38198986	38249493	50508	59	0.0890505	0.0263158	0.161972	0.112609	0.00331126	0.142857	0.20166	1	EPHA10
1	Sex.Differential	41139341	41245354	106014	29	0.119587	0.0882353	0.144444	0.0673557	0.025974	0.0985401	0.0522802	4	NFYC,MIR30E,MIR30C1,NFYC-AS1
1	Sex.Limited	46017836	46252144	234309	171	0.0395188	0	0.0866667	0.104766	0	0.137168	0.14191	7	RPS15AP10,GPBP1L1,NASP,TMEM69,IPP,CCDC17,AKR1A1
1	mixed	56961756	57180867	219112	212	0.108335	0	0.159091	0.0577886	0	0.13354	0.16559	3	LOC101929935,PLPP3,PRKAA2
1	mixed	68920969	68972845	51877	41	0.11314	0.0533981	0.147059	0.0681498	0.0157233	0.108392	0.045268	2	DEPDC1-AS1,DEPDC1
1	Sex.Limited	69790865	69964250	173386	178	0.110565	0.00574713	0.202703	0.0130597	0	0.0714286	0.117051	1	LINC01758
1	mixed	74335419	74452323	116905	125	0.0483092	0.00588235	0.0913978	0.0870527	0.0472973	0.134615	0.135176	0	NA
1	Sex.Limited	79168871	79219981	51111	106	0.0225995	0	0.0813953	0.10162	0.047619	0.126582	0.12013	0	NA
1	mixed	80553355	80771936	218582	131	0.0566749	0	0.115385	0.0863021	0.00420168	0.138889	0.122394	0	NA
1	Sex.Differential	84547271	84729134	181864	107	0.0733855	0.0168539	0.1375	0.100682	0.0277778	0.138655	0.0319383	1	PRKACB
1	Sex.Antagonistic	100195477	100273750	78274	132	0.0755328	0.0348837	0.102273	0.0816719	0.0524476	0.113793	0.157205	1	FRRS1
1	Sex.Limited	104373704	104454095	80392	84	0.141977	0.0783133	0.17033	0.0340344	0.00714286	0.057971	0.175462	0	NA
1	Sex.Limited	105893702	105987028	93327	109	0.119859	0.0909091	0.166667	0.0405362	0.0109489	0.0839416	0.16013	0	NA
1	Sex.Limited	111834733	111846803	12071	57	0.137586	0.0972222	0.201031	0.0338495	0.00340136	0.0666667	0.168154	0	NA
1	Sex.Limited	112658524	112686984	28461	59	0.0358973	0.0164835	0.0578947	0.113422	0.0170068	0.131579	0.0795945	0	NA
1	Sex.Limited	116407240	116708713	301474	140	0.122234	0.0194805	0.190476	0.0373391	0	0.0702479	0.085192	4	LOC101928977,LINC01649,SLC22A15,MAB21L3
1	Sex.Antagonistic	119065559	119099981	34423	131	0.0982121	0.0463918	0.138554	0.0754328	0.0496689	0.1	0.173645	0	NA
1	Sex.Limited	155787867	156011444	223578	44	0.0262829	0.0047619	0.0616438	0.126585	0.0797101	0.163934	0.101111	11	MIR6738,SNORA80E,KHDC4,ARHGEF2,RXFP4,UBQLN4,SSR2,SYT11,RIT1,SCARNA4,GON4L
1	mixed	163969753	164064707	94955	64	0.0563043	0.025641	0.0952381	0.114123	0.0793651	0.132075	0.058433	0	NA
1	mixed	164801076	164899933	98858	74	0.0811407	0.0294118	0.133333	0.0834628	0.0277778	0.130137	0.0370124	1	PBX1
1	Sex.Limited	170140292	170168182	27891	39	0.0211531	0	0.0520833	0.107774	0.00819672	0.153543	0.092833	1	LINC01681
1	mixed	171814965	171881168	66204	91	0.126154	0.0764706	0.175	0.0315729	0	0.0736434	0.149899	1	DNM3-IT1
1	mixed	175387997	175418021	30025	28	0.133605	0.104651	0.163366	0.0565666	0.0206612	0.0873016	0.0770387	0	NA
1	Sex.Differential	177041997	177111162	69166	50	0.119564	0.0277778	0.147059	0.0718308	0	0.0853659	0.0483275	0	NA
1	mixed	178944034	179231657	287624	167	0.0720589	0.00632911	0.134146	0.0798139	0.0135135	0.135036	0.149614	3	TOR3A,ABL2,FAM20B
1	mixed	181335507	181374969	39463	49	0.144237	0.0227273	0.201149	0.0595618	0.00920245	0.0973154	0.0929765	0	NA
1	Sex.Limited	183554449	183751004	196556	193	0.116041	0.0666667	0.153846	0.010392	0	0.0384615	0.118197	4	RGL1,NCF2,ARPC5,APOBEC4
1	mixed	186178050	186255294	77245	53	0.127135	0	0.203297	0.0489764	0.0107914	0.0929204	0.119627	0	NA
1	Sex.Limited	189967357	190021018	53662	139	0.0239261	0	0.108696	0.0950245	0.040146	0.125899	0.113464	0	NA
1	Sex.Limited	194006240	194259458	253219	90	0.127162	0.0869565	0.191489	0.0144545	0	0.0438596	0.127417	0	NA
1	mixed	201630461	201752429	121969	100	0.110023	0.0164835	0.166667	0.0774009	0.0142857	0.174603	0.187424	3	NAV1,IPO9-AS1,MIR5191
1	Sex.Differential	209330540	209424260	93721	44	0.0694316	0.0217391	0.104651	0.119272	0.0572519	0.141221	0.04984	0	NA
1	Sex.Limited	215146411	215214448	68038	96	0.117033	0.0696203	0.145161	0.0294468	0	0.108696	0.145881	1	KCNK2
1	mixed	221667151	221764831	97681	138	0.102515	0	0.186047	0.089926	0.00806452	0.127119	0.0392232	0	NA
1	Sex.Limited	231565724	231628165	62442	56	0.131931	0.0744681	0.162651	0.029619	0	0.0766423	0.102312	1	SNRPD2P2
1	mixed	234534763	234588068	53306	44	0.0358118	0	0.151515	0.121042	0.0128205	0.169643	0.120804	0	NA
1	Sex.Limited	235833500	236041446	207947	104	0.0444307	0.00561798	0.166667	0.102497	0.0271318	0.136364	0.0751411	3	MIR1537,LYST,MIR5096
2	Sex.Antagonistic	15471027	15721423	250397	374	0.0735669	0.0375	0.106742	0.112247	0.0806452	0.138655	0.185814	1	NBAS
2	mixed	22495304	22749726	254423	205	0.135189	0.0851064	0.198925	0.0336349	0	0.0816993	0.106555	0	NA
2	mixed	23234502	23326056	91555	98	0.0521758	0	0.102041	0.0884869	0.0352113	0.154412	0.13862	0	NA
2	Sex.Limited	31211387	31254752	43366	84	0.0168809	0	0.0647059	0.10293	0.00694444	0.143478	0.101459	0	NA
2	mixed	34239162	34281758	42597	62	0.0518779	0.00649351	0.123377	0.102815	0.0371901	0.139098	0.152712	0	NA
2	Sex.Limited	35854735	35900835	46101	164	0.130866	0.0384615	0.192308	0.0297737	0	0.0714286	0.160639	0	NA
2	mixed	36019638	36063746	44109	62	0.104732	0.0375	0.194444	0.0657613	0	0.11165	0.0602217	0	NA
2	mixed	37820255	37887526	67272	100	0.070897	0	0.151515	0.0909562	0.0109489	0.128788	0.161853	1	CDC42EP3
2	mixed	58878085	58922921	44837	41	0.0585444	0.00704225	0.0882353	0.102691	0.0508475	0.119048	0.0522216	0	NA
2	mixed	60301639	60534338	232700	136	0.0575855	0.00666667	0.102564	0.106248	0.011811	0.152174	0.0553896	0	NA
2	Sex.Limited	76404263	76473381	69119	37	0.140104	0.0816327	0.174419	0.036479	0.0241935	0.0603448	0.17416	0	NA
2	Sex.Limited	80805675	80949860	144186	175	0.0284363	0	0.0783133	0.0982064	0.0611511	0.160714	0.0745488	1	CTNNA2
2	Sex.Limited	84407400	84473714	66315	103	0.155872	0.0164835	0.18	0.00916081	0	0.0327869	0.164712	0	NA
2	Sex.Differential	85923997	85980047	56051	49	0.120426	0.0633803	0.184783	0.0730945	0.0131579	0.104317	0.0491541	1	GNLY
2	mixed	86583721	86859904	276184	152	0.0470509	0	0.131579	0.0932529	0.0244755	0.152174	0.122038	4	CHMP3,KDM3A,RNF103-CHMP3,RNF103
2	mixed	107325453	107671907	346455	305	0.088678	0	0.144737	0.0565614	0	0.122642	0.142723	1	ST6GAL2
2	Sex.Antagonistic	112424392	112638517	214126	92	0.105528	0.00666667	0.135417	0.0642464	0.0047619	0.10274	0.16947	3	ANAPC1,MIR4771-1,MIR4771-2
2	Sex.Differential	114987326	115168191	180866	120	0.102361	0.0384615	0.155556	0.0702003	0.0112782	0.105839	0.0413995	0	NA
2	mixed	116557078	116673688	116611	108	0.120251	0.0698925	0.162162	0.0446029	0.00413223	0.0833333	0.0758096	1	DPP10
2	Sex.Limited	123889894	123927168	37275	46	0.0135811	0	0.0522388	0.116653	0.0448276	0.139344	0.108342	0	NA
2	Sex.Antagonistic	126335543	126406487	70945	100	0.109215	0.0632184	0.143678	0.0886477	0.0652174	0.104027	0.197862	0	NA
2	mixed	142084411	142111500	27090	101	0.102115	0.0684211	0.12766	0.0521245	0.0285714	0.0724138	0.0499906	0	NA
2	Sex.Limited	148534374	148956584	422211	258	0.115819	0.0714286	0.175325	0.0143253	0	0.0433071	0.119125	3	MBD5,ACVR2A,ORC4
2	mixed	152500449	152924481	424033	110	0.101736	0.0571429	0.166667	0.0617489	0.0241379	0.1	0.0435701	3	ARL5A,NEB,CACNB4
2	Sex.Limited	170630405	170967338	336934	174	0.144373	0.0128205	0.209677	0.0272203	0	0.0526316	0.171383	4	METTL5,UBR3,SNORD3K,SSB
2	Sex.Limited	173914775	174015168	100394	73	0.127495	0.0591398	0.205128	0.0408134	0.0112782	0.0727273	0.0866818	2	RAPGEF4,MAP3K20
2	mixed	179014761	179066443	51683	54	0.0522964	0.00505051	0.186047	0.107768	0.00442478	0.136364	0.160064	1	OSBPL6
2	mixed	181814285	181969931	155647	66	0.0548746	0.0111111	0.135135	0.103545	0	0.141667	0.0573521	1	UBE2E3
2	Sex.Differential	182237105	182262849	25745	48	0.126262	0.0142857	0.152174	0.0698828	0.0149254	0.0954198	0.0669548	0	NA
2	Sex.Antagonistic	182935822	182989870	54049	56	0.0983899	0.0697674	0.132184	0.0770959	0.0362319	0.108108	0.175486	1	PPP1R1C
2	Sex.Differential	187759630	188066994	307365	113	0.10703	0.0405405	0.153333	0.0623319	0.0203252	0.105634	0.0462322	0	NA
2	mixed	188545602	188882233	336632	99	0.0508713	0	0.129213	0.0964377	0.0321101	0.141892	0.143263	0	NA
2	Sex.Differential	189569061	189707604	138544	90	0.0782566	0.0542169	0.104938	0.0924465	0.019685	0.110619	0.016367	1	DIRC1
2	Sex.Antagonistic	210013794	210068753	54960	67	0.0805129	0.0520833	0.12069	0.0992407	0.0133333	0.144928	0.179754	0	NA
2	mixed	210232466	210391837	159372	171	0.1756	0.130435	0.219512	0.0416259	0	0.109023	0.213082	1	MAP2
2	Sex.Limited	215021870	215075906	54037	51	0.127579	0.0128205	0.174419	0.0205959	0	0.0310345	0.148037	0	NA
2	mixed	216874573	216909996	35424	42	0.13593	0.0394737	0.219512	0.0397722	0.00666667	0.068	0.115902	2	PECR,MREG
2	mixed	220792416	220827802	35387	91	0.0525363	0.0263158	0.0903614	0.0965275	0	0.118705	0.0552174	0	NA
2	mixed	224365812	224449334	83523	35	0.123634	0.0604396	0.162162	0.0734908	0	0.134921	0.0562006	0	NA
2	Sex.Antagonistic	229374126	229499707	125582	95	0.0736048	0.0394737	0.106742	0.143796	0.1	0.172727	0.217401	1	LINC01807	maximum mean ef
2	Sex.Limited	231568508	231698695	130188	48	0.133156	0.025641	0.159794	0.0313508	0.0045045	0.0918367	0.139707	1	CAB39
3	Sex.Differential	2701863	2730859	28997	37	0.0974092	0.0686275	0.123377	0.0888212	0.056338	0.120155	0.0258553	0	NA
3	mixed	2900550	2924686	24137	45	0.097852	0.00649351	0.15	0.076921	0	0.138298	0.0464356	0	NA
3	mixed	8369647	8536504	166858	143	0.0510046	0	0.131579	0.0826243	0	0.12585	0.0495012	0	NA
3	mixed	10557615	10627703	70089	43	0.0556313	0.0212766	0.116162	0.100491	0.0652174	0.155172	0.0479279	0	NA
3	Sex.Limited	13350085	13499481	149397	109	0.12609	0.0432099	0.181319	0.0319015	0.00961538	0.0578231	0.0947372	1	NUP210
3	Sex.Limited	16879208	16978642	99435	48	0.134328	0.0632184	0.191358	0.0250237	0.0033557	0.044	0.143632	2	MIR3714,PLCL2
3	mixed	21441664	21494295	52632	91	0.102914	0	0.170103	0.0623131	0	0.114679	0.0504888	2	VENTXP7,ZNF385D
3	Sex.Limited	26452883	26526636	73754	120	0.140285	0.0894737	0.166667	0.0324188	0.00993377	0.0641026	0.163381	0	NA
3	mixed	69643017	69692934	49918	82	0.136473	0	0.183544	0.0388186	0.00381679	0.0925926	0.175291	0	NA
3	mixed	72334039	72378950	44912	52	0.0680313	0	0.1625	0.0984954	0.0047619	0.163551	0.0747895	0	NA
3	mixed	87194996	87371449	176454	216	0.111534	0.0588235	0.153465	0.0482711	0	0.110619	0.0655714	4	CHMP2B,POU1F1,LINC00506,MIR4795
3	mixed	89451721	93820698	4368978	375	0.129144	0.0526316	0.184211	0.0316967	0	0.0859375	0.154329	6	ARL13B,PROS1,NSUN3,EPHA3,DHFR2,STX19
3	mixed	95628626	96055163	426538	450	0.0431961	0	0.121359	0.0814283	0.0142857	0.130137	0.119288	0	NA
3	Sex.Limited	108638450	108957000	318551	352	0.0546211	0	0.182353	0.0800611	0.00340136	0.161654	0.0973355	5	LINC00488,MORC1,MORC1-AS1,GUCA1C,C3orf85
3	mixed	109545979	109644325	98347	110	0.110619	0.0555556	0.144231	0.039401	0.00434783	0.073913	0.145339	0	NA
3	mixed	112511598	112627565	115968	133	0.0563907	0.0047619	0.109195	0.0897195	0.0426357	0.133094	0.131747	2	LOC100129297,CD200R1L
3	mixed	115649466	115674266	24801	28	0.0775411	0.0342466	0.175	0.111715	0.0508475	0.161538	0.0786462	0	NA
3	mixed	117436989	117726162	289174	214	0.0857739	0	0.196203	0.0787122	0.00364964	0.135593	0.0599309	0	NA
3	mixed	118805386	118893043	87658	61	0.128924	0.0189873	0.153333	0.0348041	0	0.0853659	0.140359	3	C3orf30,UPK1B,IGSF11
3	Sex.Limited	125902417	126039033	136617	293	0.107555	0.015625	0.166667	0.0326536	0	0.141975	0.0889251	1	ALDH1L1-AS2
3	mixed	129818389	130021945	203557	88	0.0534174	0	0.152174	0.101906	0.0263158	0.141221	0.154256	3	LINC02021,COL6A4P2,FAM86HP
3	Sex.Differential	131376305	131408280	31976	76	0.075622	0.0252525	0.116279	0.0875159	0.0454545	0.109375	0.0164613	0	NA
3	mixed	142000001	142376128	376128	175	0.0711702	0.0232558	0.1375	0.0862105	0.0147059	0.125	0.024058	3	PLS1,ATR,XRN1
3	Sex.Differential	142698748	142791030	92283	82	0.075916	0.0157895	0.10396	0.0844518	0.015625	0.110294	0.0119852	3	PAQR9-AS1,LOC100289361,U2SURP
3	Sex.Antagonistic	159769914	159814546	44633	38	0.0654349	0.0492958	0.0890411	0.108486	0.0535714	0.150794	0.17392	0	NA
3	Sex.Limited	164088333	164198750	110418	254	0.0398497	0.0106383	0.109756	0.119533	0.0410959	0.139706	0.0814458	0	NA
3	Sex.Antagonistic	165141665	165233458	91794	68	0.0889192	0.00549451	0.138298	0.0872714	0.0483871	0.123188	0.176191	1	LINC01322
3	mixed	169799490	170152884	353395	110	0.0896492	0.0189873	0.170588	0.0584459	0	0.109375	0.14682	6	PRKCI,CLDN11,MIR6828,SKIL,PHC3,GPR160
3	mixed	176980658	177071660	91003	39	0.107467	0.04	0.166667	0.0897356	0.0289855	0.147887	0.197203	1	LINC00501
3	Sex.Limited	177912681	178042632	129952	77	0.125594	0.0684211	0.166667	0.0252072	0	0.0724138	0.147723	0	NA
3	mixed	178667299	178748480	81182	79	0.0561465	0	0.1	0.0971461	0.0151515	0.140351	0.148368	1	ZMAT3
3	Sex.Limited	182255600	182311332	55733	70	0.12195	0.1	0.147727	0.043125	0.0285714	0.056391	0.078825	0	NA
3	mixed	183452125	183534976	82852	65	0.0461314	0.0060241	0.0974026	0.0934472	0.0714286	0.131944	0.136576	3	YEATS2,MAP6D1,YEATS2-AS1
4	mixed	10126317	10265433	139117	220	0.0542701	0.00549451	0.13	0.0913206	0.0172414	0.150943	0.145269	0	NA
4	Sex.Differential	22322301	22476904	154604	56	0.0976436	0.0154639	0.130137	0.0831151	0.0135135	0.121622	0.0298764	2	ADGRA3,LOC100505912
4	mixed	28476701	28686371	209671	203	0.0724089	0.00980392	0.143678	0.0805722	0.0106383	0.15942	0.148851	0	NA
4	Sex.Antagonistic	28855098	28865703	10606	35	0.084459	0.0148515	0.104167	0.104655	0.0182482	0.123932	0.189114	0	NA
4	Sex.Limited	32394910	32434561	39652	68	0.131731	0.0652174	0.166667	0.0190947	0	0.057377	0.150712	0	NA
4	Sex.Limited	41801819	41822205	20387	42	0.0873781	0	0.179487	0.0699398	0.0245902	0.117647	0.114148	0	NA
4	Sex.Antagonistic	44988496	45012071	23576	74	0.0910747	0.0686275	0.132184	0.0705934	0.0244755	0.0971223	0.161668	0	NA
4	Sex.Antagonistic	58535917	58585980	50064	129	0.0739574	0.0280899	0.104167	0.123341	0.0594406	0.153061	0.197299	0	NA
4	Sex.Antagonistic	66622515	66698247	75733	65	0.0818156	0.0204082	0.119048	0.0944113	0.0483871	0.133588	0.173119	0	NA
4	Sex.Limited	66970398	67036062	65665	83	0.0290465	0	0.116279	0.120576	0.046875	0.151852	0.131308	0	NA
4	mixed	68468228	68615500	147273	170	0.0755981	0.0342466	0.125	0.0873116	0.00704225	0.131148	0.16291	4	UBA6,STAP1,GNRHR,UBA6-AS1
4	Sex.Differential	84162697	84187081	24385	44	0.061206	0.0428571	0.0909091	0.136902	0.0666667	0.172566	0.0787968	1	COQ2
4	Sex.Differential	85988032	86048386	60355	31	0.07853	0.0263158	0.106061	0.131217	0.057047	0.151163	0.0531243	0	NA
4	Sex.Differential	86498937	86725502	226566	177	0.107551	0.0138889	0.212329	0.0663188	0.00714286	0.092233	0.0432793	2	MIR4451,ARHGAP24
4	Sex.Limited	89485747	89701717	215971	35	0.148816	0.0777778	0.208861	0.0341127	0.0078125	0.084	0.180207	4	FAM13A-AS1,HERC3,FAM13A,NAP1L5
4	mixed	90934896	91103640	168745	111	0.0583914	0	0.116279	0.0825895	0.0448276	0.109589	0.140781	1	CCSER1
4	Sex.Limited	98013963	98278379	264417	140	0.0232366	0	0.05	0.123842	0.012605	0.2	0.146762	0	NA
4	Sex.Limited	120106982	120620588	513607	603	0.125767	0.0116279	0.166667	0.034438	0	0.0954198	0.0945103	9	C4orf3,LINC01061,USP53,FABP2,GTF2IP12,MYOZ2,LOC645513,PDE5A,LOC101929762
4	Sex.Differential	121935324	121976346	41023	20	0.182231	0.0584416	0.211111	0.0798906	0.0692308	0.12037	0.108533	1	NDNF
4	mixed	122481694	122567167	85474	62	0.0890359	0	0.158537	0.0715107	0.0263158	0.118056	0.160547	0	NA
4	Sex.Limited	122669177	122836718	167542	130	0.0243666	0	0.0833333	0.0870625	0	0.143411	0.0977125	6	CCNA2,TMEM155,BBS7,TRPC3,EXOSC9,PP12613
4	mixed	130411127	130499135	88009	59	0.084945	0	0.226027	0.0659066	0	0.109375	0.148938	0	NA
4	Sex.Limited	131450436	131504524	54089	76	0.12876	0.00632911	0.182353	0.030097	0	0.0645161	0.155645	0	NA
4	Sex.Limited	133028269	133071142	42874	94	0.128593	0.0135135	0.166667	0.0191472	0	0.0555556	0.116265	0	NA
4	Sex.Limited	133232324	133422202	189879	176	0.130406	0.0421687	0.153846	0.0206883	0	0.0675676	0.146742	0	NA
4	mixed	134456034	134611170	155137	244	0.0570228	0	0.109756	0.0863375	0.019685	0.108392	0.142831	0	NA
4	Sex.Limited	138185006	138229547	44542	52	0.138333	0.0684211	0.175325	0.023853	0	0.046875	0.145053	0	NA
4	mixed	145054707	145195183	140477	105	0.0668862	0.0280899	0.115385	0.0833804	0.0514706	0.131944	0.0310781	1	GYPA
4	Sex.Limited	148989504	149032669	43166	41	0.147879	0.00769231	0.184783	0.0241986	0	0.0639098	0.131644	2	NR3C2,ARHGAP10
4	Sex.Antagonistic	171336251	171632936	296686	218	0.0972092	0.0365854	0.158228	0.0791045	0.0328467	0.125	0.176314	0	NA
4	Sex.Limited	176974343	177078412	104070	70	0.136923	0.0607477	0.166667	0.0213633	0	0.0821918	0.118617	1	WDR17
4	mixed	179013550	179112336	98787	122	0.1111	0	0.175325	0.0511028	0.00724638	0.0820896	0.16175	0	NA
4	mixed	181441453	181479219	37767	88	0.103861	0.0416667	0.136364	0.0684569	0	0.121849	0.0436893	0	NA
4	Sex.Limited	187801434	187840840	39407	32	0.146092	0.0909091	0.186869	0.0173106	0	0.0571429	0.160152	0	NA
5	mixed	5800497	6031703	231207	317	0.0705765	0	0.147727	0.0731163	0	0.147059	0.118892	0	NA
5	Sex.Limited	13011141	13141343	130203	175	0.106364	0	0.1625	0.032049	0	0.0695364	0.137846	1	LINC02220
5	mixed	14410775	14524552	113778	49	0.102224	0.0421687	0.144444	0.0662068	0.0170068	0.128099	0.0496099	2	TRIO,SNORD170
5	mixed	15153103	15366156	213054	200	0.118875	0.0189873	0.148936	0.0454112	0.0197368	0.0761589	0.0738606	1	LINC02149
5	mixed	20481600	20615197	133598	181	0.116902	0.03125	0.146465	0.0500719	0.0102041	0.111511	0.0812977	3	LINC02241,CDH18,LINC02146
5	mixed	23721526	24011484	289959	246	0.120463	0.0434783	0.170213	0.043226	0.00331126	0.0846154	0.161303	1	C5orf17
5	Sex.Limited	53617086	53673624	56539	71	0.121559	0.0531915	0.159091	0.0352668	0.00364964	0.0649351	0.156723	0	NA
5	Sex.Limited	57034653	57165892	131240	93	0.0375596	0	0.0978261	0.0986453	0.0547945	0.143357	0.0619401	0	NA
5	mixed	60586625	60916032	329408	126	0.0744947	0	0.155556	0.0987862	0.0259259	0.179688	0.169697	1	ZSWIM6
5	mixed	62183280	62416806	233527	210	0.0773257	0	0.185714	0.0714276	0.00806452	0.118056	0.148753	0	NA
5	mixed	62722077	62963341	241265	215	0.0673672	0	0.121622	0.0893633	0.00344828	0.135593	0.155636	0	NA
5	Sex.Differential	68050736	68192740	142005	127	0.126141	0.0517241	0.171053	0.0890756	0.025641	0.114907	0.038262	0	NA
5	mixed	71041935	71112707	70773	53	0.107822	0.0444444	0.163265	0.0646771	0.00877193	0.0985915	0.172168	0	NA
5	Sex.Differential	78330522	78411822	81301	76	0.100102	0.0287356	0.119048	0.0648919	0.0357143	0.0849057	0.0359602	3	BHMT2,BHMT,DMGDH
5	mixed	78673236	78764774	91539	69	0.0493209	0	0.147059	0.0952532	0.0272727	0.129921	0.0718174	0	NA
5	Sex.Differential	84642920	84696828	53909	32	0.0866577	0.0533981	0.112903	0.100451	0.0810811	0.119048	0.0206627	0	NA
5	mixed	101550199	101624393	74195	72	0.102219	0.00537634	0.147619	0.0675076	0	0.149254	0.161464	1	SLCO4C1
5	Sex.Antagonistic	105028872	105101936	73065	64	0.0665484	0.0319149	0.104651	0.090913	0.00657895	0.132353	0.156941	0	NA
5	mixed	106305921	106367151	61231	73	0.12556	0.0280899	0.174157	0.0504332	0.00420168	0.0804196	0.175994	1	LINC01950
5	mixed	115267738	115351498	83761	134	0.0580448	0	0.142857	0.0877237	0.0037037	0.12931	0.0525392	1	LVRN
5	Sex.Limited	124407926	124488902	80977	109	0.117928	0.0773196	0.158824	0.0338012	0.00867052	0.0630252	0.0841263	0	NA
5	Sex.Limited	128642963	128707863	64901	82	0.0401434	0.00505051	0.0816327	0.106017	0.0211268	0.130435	0.13435	0	NA
5	Sex.Limited	136039129	136104637	65509	80	0.0246795	0.0060241	0.0578947	0.107902	0.0306122	0.13964	0.0964106	0	NA
5	Sex.Limited	136813093	136906585	93493	50	0.136079	0.0578947	0.166667	0.0376143	0	0.0620438	0.0984645	1	SPOCK1
5	Sex.Antagonistic	142266413	142392746	126334	74	0.102664	0.075	0.128571	0.0718152	0.0217391	0.0982906	0.173892	0	NA
5	Sex.Limited	142652361	142792484	140124	33	0.146205	0.0128205	0.193333	0.0256899	0	0.115942	0.168779	1	NR3C1
5	Sex.Differential	147524833	147584277	59445	150	0.0895198	0.0612245	0.12	0.0813023	0.0258621	0.0970149	0.0117999	2	SPINK6,SPINK14
5	Sex.Limited	150727880	150913015	185136	169	0.1657	0.0172414	0.230769	0.041062	0.0035461	0.159864	0.136603	3	FAT2,SLC36A1,MIR6499
5	Sex.Limited	152754832	152976451	221620	216	0.0351153	0	0.155556	0.100288	0.0046729	0.176923	0.119226	1	GRIA1
5	Sex.Limited	162524977	162620883	95907	80	0.126912	0.0681818	0.170732	0.0166395	0	0.0555556	0.12064	0	NA
5	mixed	164785024	164884378	99355	108	0.0524622	0	0.153333	0.0912428	0.00420168	0.138889	0.0670181	0	NA
5	Sex.Antagonistic	168493019	168513628	20610	14	0.163831	0.106061	0.211111	0.087126	0.00757576	0.126667	0.250957	0	NA	maximum delta epsilon, maximum mean em
5	Sex.Antagonistic	169538008	169570221	32214	43	0.0819373	0.0520833	0.107143	0.0962693	0.0377358	0.151163	0.178207	0	NA
5	mixed	170050660	170099077	48418	35	0.045317	0	0.0802469	0.105609	0.0147059	0.172131	0.0645043	1	LOC105377716
6	Sex.Antagonistic	4539480	4547909	8430	21	0.127638	0.0568182	0.159574	0.0805185	0.0503876	0.0945946	0.208156	0	NA
6	mixed	8436194	8792565	356372	651	0.0839423	0	0.142105	0.0865692	0.0140845	0.149573	0.170443	2	LOC100506207,HULC
6	Sex.Limited	10930371	11089128	158758	78	0.137192	0.0882353	0.176768	0.0386233	0	0.0982143	0.107	4	LOC101928191,SYCP2L,ELOVL2-AS1,ELOVL2
6	mixed	12043961	12093961	50001	46	0.127341	0.0211268	0.253846	0.0424877	0	0.0923077	0.140189	0	NA
6	Sex.Limited	12297853	12362219	64367	38	0.134151	0.076087	0.174419	0.0329348	0	0.0963303	0.101909	0	NA
6	Sex.Limited	17390400	17461869	71470	75	0.129553	0.104396	0.159341	0.0146574	0	0.0762712	0.121301	1	CAP2
6	Sex.Limited	18861621	19028623	167003	174	0.148311	0.0333333	0.178571	0.0187321	0	0.053719	0.132151	0	NA
6	Sex.Antagonistic	22393870	22440309	46440	67	0.130117	0.0394737	0.170213	0.0696623	0.0179856	0.0950413	0.199779	0	NA
6	mixed	24141920	24320571	178652	70	0.0680851	0.0060241	0.140449	0.0923113	0.0387931	0.138655	0.0434641	2	NRSN1,DCDC2
6	mixed	24584366	24695423	111058	100	0.0415681	0.00515464	0.0853659	0.0977349	0.0714286	0.133929	0.0566004	3	ACOT13,TDP2,KIAA0319
6	mixed	25940393	26088890	148498	107	0.109363	0.00666667	0.141304	0.0456634	0.00344828	0.0704698	0.154902	12	LOC108783645,HIST1H4B,HIST1H4A,TRIM38,HIST1H3B,HIST1H3C,HIST1H3A,HIST1H2BB,HIST1H2AB,HFE,HIST1H1A,HIST1H1C
6	Sex.Limited	29732590	29788606	56017	306	0.026174	0	0.0833333	0.115783	0.00943396	0.15873	0.0904476	2	HCG4,HLA-V
6	mixed	32741006	32793523	52518	238	0.0933902	0	0.155172	0.051164	0	0.106557	0.141057	2	TAP2,HLA-DOB
6	Sex.Differential	47863646	47983013	119368	70	0.08635	0.0408163	0.120253	0.0868389	0.0217391	0.136364	0.0209883	1	PTCHD4
6	Sex.Differential	70386320	70516856	130537	168	0.0817417	0.0473684	0.157143	0.0706146	0.00632911	0.0942029	0.0144344	1	LMBRD1
6	Sex.Limited	81057671	81176395	118725	78	0.0225352	0	0.126667	0.12064	0.0511811	0.143939	0.109591	0	NA
6	Sex.Limited	83435717	83533904	98188	134	0.114569	0.0263158	0.149485	0.0338615	0	0.113139	0.0879883	0	NA
6	Sex.Antagonistic	103718071	103818615	100545	115	0.102712	0.0540541	0.127907	0.0649821	0.03125	0.105839	0.167694	0	NA
6	Sex.Antagonistic	109830023	110098873	268851	267	0.105227	0.0405405	0.15	0.0803374	0.0163934	0.119048	0.185564	3	AK9,FIG4,MIR7641-2
6	Sex.Limited	112373088	112478797	105710	125	0.0112081	0	0.0479452	0.118977	0.0169492	0.172269	0.117267	4	WISP3,LAMA4,FAM229B,TUBE1
6	mixed	113899961	114018041	118081	80	0.0873455	0	0.193182	0.0762857	0	0.117886	0.0569752	1	LINC02541
6	mixed	131333668	131478736	145069	148	0.0813199	0	0.219512	0.0588441	0.00344828	0.1	0.0452687	2	AKAP7,EPB41L2
6	Sex.Limited	132437081	132466452	29372	26	0.176729	0.113861	0.231343	0.0205228	0.0037594	0.0405405	0.194134	1	LINC01013
6	mixed	137681707	137806582	124876	89	0.0519791	0	0.137255	0.0877254	0.00406504	0.139456	0.134615	0	NA
6	Sex.Limited	140003761	140201675	197915	121	0.0424662	0	0.107143	0.118419	0	0.181159	0.139189	1	FILNC1
6	Sex.Limited	143730076	143769131	39056	67	0.0185655	0	0.0742574	0.106737	0.092	0.136986	0.0988691	1	ADAT2
6	mixed	147721176	147847523	126348	87	0.039552	0	0.126506	0.115258	0	0.164	0.0865737	1	SAMD5
6	Sex.Limited	150331184	150411567	80384	93	0.105931	0.0205479	0.146465	0.037504	0	0.0789474	0.132801	2	RAET1L,ULBP3
6	Sex.Antagonistic	160070009	160229889	159881	101	0.0724196	0.0125	0.125	0.0820726	0.0321101	0.111842	0.154492	9	SNORA20,WTAP,PNLDC1,MRPL18,SNORA29,ACAT2,TCP1,SOD2,SOD2-OT1
6	Sex.Limited	162728075	162765089	37015	46	0.12373	0.09375	0.151786	0.0249066	0.0033557	0.0539568	0.145446	0	NA
6	Sex.Antagonistic	162802780	162871159	68380	111	0.141114	0.0657895	0.179612	0.0585495	0.0047619	0.0820896	0.199663	0	NA
6	mixed	165613111	165768301	155191	121	0.0602801	0	0.166667	0.0803456	0.0185185	0.120253	0.129438	2	C6orf118,PDE10A
7	mixed	14414432	14469646	55215	44	0.062058	0.0238095	0.0869565	0.104527	0.00819672	0.134783	0.16582	0	NA
7	mixed	15893300	15973306	80007	103	0.119715	0.0180723	0.170588	0.0455749	0	0.0809524	0.0767137	0	NA
7	mixed	17768277	17927650	159374	165	0.0561416	0.0102041	0.11039	0.0834182	0.00458716	0.136986	0.0337826	1	SNX13
7	Sex.Limited	18806051	18920210	114160	83	0.120612	0.00515464	0.188889	0.0427574	0	0.128099	0.127104	0	NA
7	Sex.Differential	19659788	19954504	294717	139	0.103226	0.00574713	0.152174	0.0688388	0.00819672	0.111111	0.0420608	3	TWISTNB,MIR3146,TMEM196
7	Sex.Limited	20195560	20252033	56474	48	0.127019	0.0934066	0.156863	0.0329175	0.00322581	0.0909091	0.159936	0	NA
7	Sex.Antagonistic	21802643	21863286	60644	108	0.0782829	0.0405405	0.122222	0.106851	0.0483871	0.134483	0.185134	0	NA
7	mixed	29467634	29511652	44019	33	0.139089	0.0205479	0.201149	0.0584234	0	0.141026	0.162586	0	NA
7	Sex.Differential	38606237	38636030	29794	53	0.119584	0.0111111	0.141304	0.0857016	0.019685	0.108333	0.0415954	0	NA
7	Sex.Limited	44142792	44177872	35081	26	0.0188469	0	0.0360825	0.131106	0.0961538	0.172414	0.113246	3	MIR4649,POLD2,AEBP1
7	Sex.Differential	63565713	63626331	60619	131	0.0795771	0.0172414	0.107595	0.0796452	0	0.127119	0.0155569	0	NA
7	Sex.Antagonistic	65559180	66028495	469316	197	0.0753586	0.0444444	0.111765	0.0705039	0	0.106897	0.145862	5	GS1-124K5.11,LINC00174,CRCP,GS1-124K5.4,TPST1	minimum delta epsilon
7	Sex.Differential	67586604	67628026	41423	52	0.0849547	0	0.142857	0.10247	0.0179856	0.138462	0.0253751	0	NA
7	mixed	70771479	70847554	76076	93	0.0479593	0.00549451	0.139535	0.0898574	0.0271318	0.127119	0.0936785	2	MIR3914-1,MIR3914-2
7	Sex.Differential	80424091	80547047	122957	30	0.119027	0.075	0.175	0.0754223	0.00993377	0.101695	0.0457756	0	NA
7	Sex.Limited	84159887	84298495	138609	92	0.0149557	0	0.0555556	0.100587	0.0106383	0.120438	0.113395	1	LOC101927378
7	Sex.Limited	86348037	86414712	66676	43	0.0172018	0	0.0625	0.125413	0.056391	0.152542	0.112347	0	NA
7	mixed	95173570	95244388	70819	92	0.0488656	0	0.0921053	0.0887994	0.0294118	0.125	0.0412593	1	PDK4
7	mixed	106206821	106260226	53406	46	0.115504	0.0319149	0.195652	0.0447147	0.00420168	0.0972222	0.0760565	0	NA
7	mixed	109102726	109200331	97606	84	0.0722698	0	0.140449	0.0755723	0.00420168	0.128788	0.0364095	0	NA
7	mixed	109774271	109799999	25729	43	0.0458657	0	0.0789474	0.0971085	0.00746269	0.139344	0.134732	0	NA
7	mixed	112160310	112216206	55897	63	0.115278	0	0.132184	0.0759177	0.0347222	0.118056	0.0419965	0	NA
7	mixed	116356076	116569321	213246	123	0.0739625	0.0263158	0.125	0.0866797	0.0294118	0.156934	0.143554	2	MET,CAPZA2
7	Sex.Limited	124953316	125308492	355177	141	0.0200849	0	0.0934066	0.0962687	0	0.145669	0.109248	1	LOC101928283
7	Sex.Differential	125840866	125969781	128916	58	0.111829	0.0595238	0.141304	0.086635	0.0472973	0.122378	0.0373612	0	NA
7	Sex.Limited	133623791	133672476	48686	77	0.0413752	0.0106383	0.06	0.11048	0.028	0.126866	0.149564	0	NA
7	Sex.Antagonistic	137095230	137233750	138521	80	0.0876097	0.00666667	0.118421	0.0889766	0.0503356	0.141221	0.172456	0	NA
7	mixed	138091844	138114632	22789	31	0.0653454	0.0176471	0.141026	0.0980986	0.0214286	0.155738	0.135525	0	NA
7	Sex.Limited	144531867	144633224	101358	74	0.128052	0.0858586	0.157895	0.0178292	0	0.0492958	0.111772	1	TPK1
7	Sex.Differential	148760501	148887942	127442	56	0.102576	0.0729167	0.134146	0.106464	0.0703704	0.133588	0.013139	3	ZNF398,ZNF425,ZNF786
7	Sex.Limited	153311041	153338274	27234	63	0.122031	0.104396	0.182692	0.0293188	0.00943396	0.0512821	0.0927121	0	NA
7	Sex.Limited	157113360	157196117	82758	59	0.0373064	0.00537634	0.111765	0.1023	0.0664336	0.144068	0.0685895	1	DNAJB6
8	mixed	226124	248265	22142	52	0.104044	0.0137615	0.152174	0.0586985	0.00649351	0.132653	0.162213	0	NA
8	mixed	2903097	2935178	32082	93	0.0399923	0	0.0783133	0.1154	0.0140845	0.172897	0.153475	0	NA
8	mixed	3557334	3577252	19919	114	0.107978	0.00649351	0.137363	0.0500503	0.018797	0.0772358	0.156553	0	NA
8	Sex.Differential	4158728	4164419	5692	57	0.0957562	0.0584416	0.126866	0.0939846	0.0714286	0.111111	0.0105431	0	NA
8	Sex.Limited	4598728	4627302	28575	77	0.022883	0	0.105634	0.109056	0.0350877	0.147887	0.129486	0	NA
8	Sex.Limited	5028701	5038674	9974	40	0.0275178	0	0.0526316	0.115575	0.00322581	0.143411	0.142615	0	NA
8	mixed	5642488	5652595	10108	52	0.0504695	0	0.102151	0.108545	0.0178571	0.152174	0.131842	0	NA
8	Sex.Limited	6102848	6138535	35688	60	0.149606	0.0394737	0.188172	0.0168895	0	0.0423729	0.160547	0	NA
8	mixed	8969433	9030387	60955	63	0.045447	0.0108696	0.121622	0.098409	0.0214286	0.156716	0.0563226	1	PPP1R3B
8	Sex.Differential	11773807	11807576	33770	132	0.103632	0.0168539	0.135417	0.0782278	0.0217391	0.116541	0.0287332	0	NA
8	Sex.Antagonistic	12898631	12966739	68109	106	0.0893384	0.0306122	0.128205	0.0797886	0.0448718	0.120968	0.169127	1	DLC1
8	mixed	18647338	18720880	73543	100	0.1139	0	0.188172	0.048014	0.00326797	0.122642	0.0747829	1	PSD3
8	Sex.Antagonistic	20173436	20290968	117533	124	0.0795014	0.0104167	0.122222	0.113359	0.0174825	0.181034	0.19286	0	NA
8	Sex.Limited	21270139	21290432	20294	44	0.130567	0.0698925	0.163043	0.0310889	0	0.0511811	0.117125	0	NA
8	Sex.Antagonistic	22424489	22544158	119670	67	0.117194	0	0.170732	0.0983918	0.00393701	0.152778	0.214239	6	C8orf58,BIN3-IT1,PDLIM2,CCAR2,SORBS3,BIN3
8	mixed	24865117	24958171	93055	132	0.0543595	0	0.0930233	0.0939505	0	0.151163	0.0465623	0	NA
8	Sex.Antagonistic	26717817	26844269	126453	95	0.0776768	0.00485437	0.132184	0.0808664	0.0121951	0.157658	0.157372	1	ADRA1A
8	Sex.Limited	34132075	34365476	233402	144	0.0283559	0	0.075	0.10002	0.0350877	0.131148	0.126187	0	NA
8	Sex.Differential	38021982	38317398	295417	35	0.0906348	0.0247525	0.118421	0.0982817	0.0714286	0.123932	0.014881	7	PLPP5,BAG4,DDHD2,LSM1,LETM2,NSD3,FGFR1
8	Sex.Limited	54326694	54393891	67198	86	0.142244	0.09375	0.163265	0.00956297	0	0.0298507	0.138515	0	NA
8	Sex.Differential	62067573	62216873	149301	201	0.119639	0.06	0.188889	0.0971206	0.0267857	0.13871	0.0348979	1	CLVS1
8	Sex.Limited	68919463	68973669	54207	52	0.0368359	0	0.114286	0.103516	0.0344828	0.132	0.0778308	0	NA
8	Sex.Limited	72020610	72132480	111871	80	0.106303	0	0.180556	0.0474518	0.00393701	0.131206	0.136078	1	EYA1
8	Sex.Limited	72917718	72933774	16057	40	0.15794	0.0657895	0.177778	0.0236376	0.00326797	0.0774648	0.180937	1	TRPA1
8	Sex.Differential	92977484	93182601	205118	137	0.063546	0.0113636	0.105634	0.11851	0.0564516	0.141667	0.0557533	2	RUNX1T1,MIR7641-2
8	mixed	104472461	104951633	479173	249	0.0414769	0	0.105263	0.0984518	0.00344828	0.148	0.126726	2	LOC105375690,RIMS2
8	Sex.Antagonistic	106965511	107072027	106517	82	0.0857545	0.0510204	0.119565	0.0843896	0.0658915	0.110687	0.170144	0	NA
8	mixed	108652424	108752759	100336	119	0.0797623	0	0.179012	0.0932486	0	0.155629	0.171844	0	NA
8	Sex.Antagonistic	114206095	114394256	188162	60	0.120533	0.0591398	0.162791	0.0618581	0.0323741	0.078125	0.182391	1	CSMD3
8	mixed	122360507	122623421	262915	130	0.0431674	0	0.0925926	0.0969851	0.00393701	0.140845	0.137567	0	NA
8	Sex.Limited	128603440	128657285	53846	92	0.0217327	0	0.0529412	0.0978923	0.0390625	0.132653	0.0828574	0	NA
8	mixed	132167601	132345654	178054	173	0.0698547	0.00666667	0.176056	0.0752243	0.00344828	0.141221	0.0571989	0	NA
8	Sex.Differential	133250145	133303507	53363	79	0.105721	0.0263158	0.154762	0.0586622	0.00847458	0.0766423	0.0482711	0	NA
8	Sex.Limited	133773786	133912242	138457	124	0.0125227	0	0.0529412	0.115489	0.0227273	0.140845	0.115359	2	TG,PHF20L1
8	mixed	134940065	135095343	155279	208	0.0751003	0	0.139175	0.0665445	0	0.149007	0.14161	0	NA
8	mixed	139177269	139231775	54507	127	0.0947083	0	0.170732	0.0604851	0.004	0.135659	0.0602529	0	NA
8	Sex.Differential	139405412	139423997	18586	48	0.118202	0.0533981	0.138554	0.0594128	0.0328467	0.0734266	0.0587893	0	NA
8	mixed	144119235	144182157	62923	27	0.0597061	0.0340909	0.0903614	0.136889	0.120915	0.148855	0.196595	1	C8orf31
9	mixed	379219	480701	101483	93	0.131261	0.0581395	0.186869	0.0335198	0	0.134146	0.118882	2	DOCK8,KANK1
9	Sex.Differential	1503647	1630823	127177	212	0.0972818	0.00588235	0.159091	0.07142	0.0037594	0.127907	0.0345344	0	NA
9	mixed	2761137	2798112	36976	47	0.12902	0.0862069	0.166667	0.0550799	0.0234899	0.0827338	0.0739401	0	NA
9	mixed	9252865	9329460	76596	55	0.103921	0.00704225	0.161765	0.0654126	0	0.135036	0.161453	0	NA
9	mixed	12469260	12578438	109179	56	0.0415957	0	0.102151	0.123716	0.0538462	0.163636	0.0868125	0	NA
9	mixed	16377360	16396636	19277	30	0.124438	0.0116279	0.16	0.047546	0.00769231	0.0677419	0.171209	0	NA
9	mixed	20471312	20485603	14292	13	0.0691628	0.0222222	0.191176	0.133935	0.122222	0.147436	0.152161	0	NA
9	Sex.Antagonistic	21692017	21844772	152756	290	0.0858559	0.0365854	0.110526	0.0725392	0.0408805	0.1125	0.158123	1	MTAP
9	mixed	27646239	27686880	40642	69	0.108304	0.025641	0.15625	0.0485671	0.00340136	0.0934959	0.150243	0	NA
9	Sex.Limited	34711061	34769004	57944	36	0.140842	0.027027	0.166667	0.0187764	0	0.0766423	0.157606	1	FAM205A
9	Sex.Limited	38072519	38151964	79446	37	0.0355702	0	0.12069	0.108434	0.0602837	0.154545	0.120217	0	NA
9	Sex.Limited	38706737	38714784	8048	13	0.0419873	0.00588235	0.0789474	0.151809	0.0873016	0.185039	0.109821	0	NA
9	mixed	80532374	80638165	105792	65	0.0551225	0	0.114286	0.0949746	0.0641026	0.125	0.0425773	0	NA
9	mixed	92174125	92212674	38550	64	0.141977	0.0436893	0.2	0.054709	0	0.1	0.191173	0	NA
9	mixed	93326283	93441674	115392	160	0.1041	0	0.204225	0.0662951	0.00757576	0.15	0.167294	2	LINC01501,DIRAS2
9	mixed	94267103	94405904	138802	118	0.074759	0	0.130952	0.0864569	0.0396825	0.122047	0.161216	2	MIR3910-1,MIR3910-2
9	mixed	101687361	101725101	37741	56	0.0590813	0.00574713	0.111765	0.0896229	0.0343511	0.12	0.146681	1	COL15A1
9	Sex.Limited	103571816	103625940	54125	77	0.117204	0.0897436	0.15625	0.0247553	0	0.0517241	0.0924489	0	NA
9	Sex.Differential	106495263	106574832	79570	89	0.0665632	0.0238095	0.123529	0.0783894	0.0233645	0.11039	0.019848	0	NA
9	Sex.Limited	117887631	117970100	82470	130	0.0296766	0	0.0978261	0.10192	0.015625	0.15812	0.0997053	2	LOC101928748,DEC1
9	Sex.Limited	126992064	127177161	185098	92	0.119854	0.0585586	0.153846	0.0367006	0.00306748	0.0671642	0.156555	4	NEK6,LOC100129034,LOC613206,PSMB7
9	Sex.Limited	132808429	132895542	87114	32	0.140839	0.0463918	0.166667	0.0298171	0	0.0972222	0.115132	1	GPR107
10	mixed	839610	950617	111008	35	0.0529377	0.0294118	0.0853659	0.110703	0.025	0.180328	0.0639203	1	LARP4B
10	mixed	1340503	1452786	112284	139	0.0714776	0	0.143564	0.0926744	0.0166667	0.135135	0.161637	0	NA
10	Sex.Antagonistic	2641951	2726383	84433	72	0.0653601	0.0119048	0.102564	0.0940574	0.0379747	0.14375	0.154766	0	NA
10	mixed	14149196	14205861	56666	106	0.122916	0.0333333	0.205882	0.0445373	0	0.119718	0.105535	0	NA
10	mixed	27364894	27489803	124910	59	0.0490008	0.00574713	0.0697674	0.103389	0.0774648	0.121212	0.15239	4	ANKRD26,MASTL,ACBD5,YME1L1
10	Sex.Limited	27669424	27689655	20232	52	0.167929	0.0384615	0.197674	0.0304245	0.00387597	0.0572519	0.198205	1	PTCHD3
10	Sex.Differential	32089772	32285942	196171	109	0.0940739	0.0675676	0.132184	0.0808012	0.0394737	0.107143	0.0185535	1	ARHGAP12
10	Sex.Limited	32559859	32669237	109379	60	0.0212221	0	0.0483871	0.11622	0.0886525	0.143357	0.099912	2	LOC102031319,EPC1
10	Sex.Differential	36021797	36038711	16915	26	0.0897126	0.0340909	0.153465	0.112567	0.0723684	0.134783	0.0442973	0	NA
10	Sex.Limited	36796707	36859567	62861	57	0.11794	0.0147059	0.147059	0.0253545	0	0.0517241	0.142016	0	NA
10	Sex.Differential	45751692	45909104	157413	117	0.118762	0.0324675	0.163265	0.068484	0.05	0.104478	0.0527428	2	ALOX5,OR13A1
10	Sex.Limited	53983258	54050079	66822	28	0.164816	0.130137	0.203297	0.0302295	0.0140845	0.068	0.134586	0	NA
10	mixed	54559175	54563645	4471	78	0.130658	0.0301205	0.170588	0.0504156	0.0197368	0.0779817	0.180568	0	NA
10	Sex.Limited	54905168	54914951	9784	43	0.159984	0.0168539	0.204918	0.0377859	0	0.0590551	0.19777	0	NA
10	Sex.Antagonistic	54935434	54948765	13332	27	0.130218	0.1	0.186047	0.0929963	0.0144928	0.119718	0.223214	0	NA
10	Sex.Limited	56041626	56095107	53482	111	0.126599	0.0421687	0.190141	0.0186521	0.00413223	0.0443038	0.144966	0	NA
10	mixed	57425236	57487116	61881	130	0.0602812	0.0154639	0.0876289	0.0972154	0.0416667	0.122222	0.157497	0	NA
10	Sex.Differential	67215484	67316023	100540	207	0.0706557	0.0212766	0.125	0.0819651	0.0503356	0.101449	0.0185879	0	NA
10	Sex.Antagonistic	67769960	67785261	15302	19	0.109435	0.056701	0.158537	0.101975	0.0328947	0.132812	0.21141	0	NA
10	mixed	85828797	85918938	90142	86	0.0667541	0.00442478	0.11039	0.104431	0.0547945	0.16129	0.168615	1	GHITM
10	Sex.Limited	91366493	91623735	257243	356	0.0898149	0	0.166667	0.0514303	0.0100671	0.134146	0.0699288	5	PANK1,FLJ37201,KIF20B,LINC01374,LINC00865
10	mixed	104636855	104963051	326197	179	0.121664	0.0822785	0.154762	0.052389	0.0179856	0.0864662	0.173852	4	CNNM2,AS3MT,NT5C2,BORCS7-ASMT
10	mixed	117786867	117955163	168297	129	0.0762842	0.0142857	0.153333	0.0785263	0.00344828	0.137681	0.118696	2	SNORD158,GFRA1
10	Sex.Limited	119449952	119482637	32686	30	0.147324	0.105634	0.191489	0.0296122	0.00314465	0.0586207	0.117938	0	NA
10	mixed	120249655	120382042	132388	86	0.107334	0.0180723	0.183673	0.043242	0	0.0886525	0.0843667	1	PRLHR
10	Sex.Limited	122545609	122611772	66164	50	0.0196208	0	0.0747126	0.108911	0.0135135	0.164234	0.0939506	2	WDR11-AS1,WDR11
10	Sex.Limited	127044109	127100408	56300	29	0.15943	0.0441176	0.208861	0.0118101	0	0.0350877	0.160123	0	NA
10	mixed	128413223	128437161	23939	47	0.0495588	0.0128205	0.104651	0.119807	0.0203252	0.149573	0.168501	0	NA
10	mixed	129174561	129191648	17088	57	0.0691669	0	0.132911	0.0929072	0.011811	0.131579	0.154808	0	NA
10	Sex.Limited	130749975	130762972	12998	35	0.028549	0.00588235	0.0729167	0.110482	0.037931	0.147059	0.130186	0	NA
10	Sex.Limited	132662849	132688854	26006	90	0.119281	0	0.194118	0.0378513	0.0078125	0.0813953	0.120306	0	NA
11	Sex.Limited	4436676	4455955	19280	34	0.133084	0.0617978	0.179245	0.0286521	0	0.056338	0.161109	0	NA
11	Sex.Differential	5663575	5682946	19372	18	0.100668	0.0222222	0.134615	0.102239	0.0555556	0.134483	0.0212799	2	TRIM6-TRIM34,TRIM34
11	mixed	7639036	7714879	75844	70	0.070025	0	0.155914	0.0750146	0.0172414	0.2	0.0429648	3	CYB5R2,PPFIBP2,OVCH2
11	mixed	17459118	17506874	47757	85	0.124234	0.0106383	0.186747	0.0578123	0.00649351	0.148276	0.173821	1	ABCC8
11	Sex.Limited	20297439	20328774	31336	54	0.136904	0.0657895	0.197674	0.0219458	0	0.0797101	0.154382	0	NA
11	Sex.Limited	24969364	25096596	127233	233	0.0181071	0	0.0494505	0.0926798	0.0620915	0.125	0.0746199	0	NA
11	Sex.Limited	25757913	25813663	55751	92	0.0144332	0	0.0641026	0.109284	0.0495495	0.135135	0.105499	0	NA
11	Sex.Limited	32243784	32272229	28446	54	0.145838	0.00549451	0.212644	0.00925547	0	0.053719	0.144057	0	NA
11	Sex.Antagonistic	33048428	33218974	170547	223	0.106651	0.0116279	0.137363	0.0583019	0	0.0968992	0.164887	5	LINC00294,TCP11L1,CSTF3-AS1,DEPDC7,CSTF3
11	Sex.Limited	35501843	35539269	37427	72	0.154709	0	0.205882	0.0125148	0	0.0637584	0.151605	0	NA
11	Sex.Limited	40301193	40579505	278313	260	0.110844	0	0.185393	0.0272412	0	0.108696	0.124157	1	LRRC4C
11	mixed	41400090	41443472	43383	39	0.106078	0.00980392	0.155556	0.0731943	0.0238095	0.123188	0.0400232	0	NA
11	Sex.Limited	43264509	43539140	274632	97	0.0247914	0	0.0747126	0.0991851	0.00393701	0.163717	0.0931626	3	API5,TTC17,HNRNPKP3
11	mixed	47999218	48370611	371394	233	0.113992	0.0769231	0.179012	0.0453411	0	0.0775862	0.0883835	8	OR4C45,OR4S1,PTPRJ,MIR3161,OR4C3,OR4X1,OR4X2,OR4B1
11	Sex.Limited	59071890	59187545	115656	147	0.139421	0.111111	0.202703	0.0375872	0.00406504	0.0597015	0.176208	1	OR5AN1
11	mixed	74163171	74349950	186780	158	0.0842491	0.00505051	0.227273	0.0616433	0	0.147482	0.0618723	4	LOC100287896,POLD3,LIPT2,KCNE3
11	Sex.Limited	86573012	86606910	33899	56	0.0217452	0	0.0833333	0.106614	0.0572519	0.153333	0.0951347	0	NA
11	mixed	87801763	87827514	25752	32	0.0477684	0.0148515	0.0769231	0.111952	0.0130435	0.146617	0.0677286	0	NA
11	Sex.Limited	89923282	90374157	450876	433	0.0338688	0	0.150602	0.083079	0	0.15625	0.0719581	4	NAALAD2,DISC1FP1,MIR4490,CHORDC1
11	mixed	95235695	95268497	32803	42	0.140402	0.0740741	0.176768	0.0406892	0.0151515	0.0684932	0.0997127	0	NA
11	Sex.Differential	96600273	96726926	126654	233	0.0729875	0	0.128866	0.103785	0	0.139098	0.0405017	0	NA
11	mixed	102036375	102130465	94091	58	0.13667	0.107143	0.158537	0.0337471	0	0.0877863	0.162608	1	YAP1
11	mixed	107218404	107491606	273203	190	0.0605479	0	0.143836	0.0962581	0.00724638	0.156934	0.139562	3	ELMOD1,ALKBH8,CWF19L2
11	Sex.Limited	111703519	111981853	278335	73	0.139443	0.0555556	0.181818	0.0154306	0	0.053719	0.140957	13	C11orf1,ALG9,HSPB2,NKAPD1,CRYAB,HSPB2-C11orf52,FDXACB1,PIH1D2,DLAT,DIXDC1,C11orf52,SDHD,TIMM8B
11	Sex.Antagonistic	119249488	119332065	82578	61	0.112904	0.0816327	0.136364	0.087323	0.0227273	0.110687	0.200227	3	THY1,USP2-AS1,USP2
11	mixed	121833868	121894281	60414	40	0.0518982	0.0164835	0.0833333	0.116507	0.0642857	0.134615	0.168405	0	NA
11	mixed	125336133	125537677	201545	99	0.125022	0.00588235	0.178161	0.0265471	0	0.0870968	0.108424	6	FEZ1,EI24,STT3A-AS1,LOC403312,STT3A,CHEK1
11	Sex.Limited	130408449	130489424	80976	107	0.030468	0	0.11194	0.0933409	0.015625	0.141221	0.0693038	0	NA
11	Sex.Limited	131434948	131461473	26526	52	0.137914	0.0789474	0.184783	0.031926	0	0.0524476	0.106137	0	NA
12	Sex.Limited	1461954	1509024	47071	101	0.13	0.0428571	0.158228	0.0335952	0.0106383	0.0555556	0.096405	0	NA
12	Sex.Antagonistic	10284158	10332974	48817	52	0.0692227	0.0119048	0.109195	0.0970091	0.0486111	0.122517	0.164463	2	TMEM52B,OLR1
12	Sex.Differential	19781229	19817618	36390	54	0.0829236	0.01	0.115385	0.0845084	0.028	0.125954	0.0259642	0	NA
12	Sex.Differential	24948533	24964223	15691	47	0.10038	0.0326087	0.119565	0.0685975	0.00406504	0.1	0.0330189	1	BCAT1
12	Sex.Differential	39218113	39441399	223287	238	0.100684	0.0466667	0.185714	0.0639268	0	0.134146	0.0388413	1	CPNE8
12	Sex.Limited	55713606	55802733	89128	44	0.0212041	0	0.0957447	0.109277	0.0422535	0.143478	0.128942	4	OR6C3,OR6C75,OR6C1,OR6C65
12	Sex.Limited	56856618	56943840	87223	51	0.0216823	0	0.0647059	0.105084	0.0333333	0.164062	0.118347	4	SNORA105C,SPRYD4,GLS2,RBMS2
12	mixed	60439685	60795586	355902	249	0.040996	0	0.106742	0.093735	0.0128205	0.125806	0.0548679	0	NA
12	Sex.Limited	61447757	61548582	100826	256	0.0971762	0.0180723	0.138298	0.0423859	0.00381679	0.135514	0.0866984	0	NA
12	Sex.Limited	66580877	66635304	54428	21	0.0212159	0	0.0411765	0.137867	0.0923077	0.169291	0.12393	1	IRAK3
12	Sex.Limited	71691648	71744226	52579	33	0.162931	0.0641026	0.217647	0.0244479	0	0.0726496	0.145022	0	NA
12	mixed	84135176	85164892	1029717	1111	0.0649363	0	0.22973	0.0807739	0	0.158333	0.0790193	0	NA
12	Sex.Antagonistic	94971580	94989115	17536	47	0.0997543	0.0434783	0.139535	0.0831493	0.00877193	0.120438	0.18253	0	NA
12	Sex.Differential	106294855	106363511	68657	96	0.08944	0.0232558	0.132653	0.0833355	0.0431034	0.115942	0.0204662	0	NA
12	mixed	124057169	124260513	203345	175	0.0791118	0.0188679	0.149351	0.0670104	0.0170068	0.126168	0.143714	9	LOC101927415,DNAH10,TMED2,SNORA9B,GTF2H3,DDX55,TCTN2,ATP6V0A2,EIF2B1
13	mixed	24190488	24268287	77800	102	0.107447	0.00649351	0.1875	0.10066	0.00393701	0.163366	0.0340873	1	TNFRSF19
13	mixed	26606176	26616627	10452	30	0.129887	0.0744681	0.149485	0.047413	0.0323741	0.0833333	0.0824739	0	NA
13	Sex.Antagonistic	31943776	31968590	24815	35	0.15771	0.0869565	0.19697	0.0803205	0.0531915	0.127737	0.238031	0	NA
13	mixed	32086306	32254523	168218	143	0.111947	0.00549451	0.179487	0.0648123	0.0116279	0.11039	0.0597415	0	NA
13	Sex.Limited	37449233	37942995	493763	360	0.0411789	0	0.135417	0.0981715	0.0175439	0.153061	0.101654	5	CSNK1A1L,SMAD9,SUPT20H,EXOSC8,ALG5
13	Sex.Differential	38373491	38432669	59179	70	0.152119	0.0764706	0.182353	0.0741305	0.0302013	0.0964912	0.0779885	0	NA
13	mixed	40393355	40510504	117150	153	0.0882366	0	0.185393	0.0534719	0	0.1	0.0808089	0	NA
13	Sex.Antagonistic	44980228	45141628	161401	55	0.0937666	0.0479452	0.129213	0.0830959	0.0350318	0.104167	0.176862	1	TSC22D1
13	mixed	46894950	47017685	122736	53	0.0565593	0.0287356	0.0945946	0.108165	0.053719	0.136364	0.0542323	1	RUBCNL
13	Sex.Limited	50422404	50469869	47466	62	0.129808	0.0340909	0.183544	0.01844	0	0.0454545	0.111949	1	CTAGE10P
13	mixed	53616557	53674383	57827	52	0.0853466	0	0.191176	0.0640065	0.00793651	0.0939394	0.143557	1	OLFM4
13	mixed	53894606	54166955	272350	218	0.114841	0.0113636	0.170732	0.0477657	0	0.0912409	0.0731035	0	NA
13	mixed	55158206	55602783	444578	235	0.138906	0.0274725	0.195122	0.0477082	0	0.0853659	0.0994263	0	NA
13	mixed	62070483	62725419	654937	578	0.113311	0	0.19	0.0493356	0	0.139706	0.0804365	1	LINC00358
13	Sex.Limited	75305069	75670959	365891	294	0.105697	0.0138889	0.183544	0.0292356	0	0.135714	0.101471	0	NA
13	mixed	78821529	78971323	149795	130	0.0730264	0.00526316	0.128571	0.0833031	0.00340136	0.117834	0.155766	0	NA
13	Sex.Limited	82996814	83053893	57080	121	0.123207	0	0.170455	0.0131969	0	0.0714286	0.114513	0	NA
13	Sex.Limited	85240069	85307773	67705	53	0.146407	0.0176471	0.194444	0.0338264	0	0.0693431	0.17927	0	NA
13	mixed	85815383	85834882	19500	72	0.0485405	0.0208333	0.09375	0.102535	0.0746269	0.137584	0.0540328	0	NA
13	mixed	86628241	86953915	325675	164	0.0866059	0	0.177778	0.0802557	0.0033557	0.156	0.163442	0	NA
13	Sex.Differential	90304038	90431523	127486	187	0.116423	0	0.185714	0.0781221	0.0179856	0.108392	0.0547579	0	NA
13	Sex.Differential	109386032	109403933	17902	31	0.114715	0.076087	0.12766	0.0733117	0.0434783	0.0862069	0.0414033	0	NA
13	Sex.Limited	113123999	113265211	141213	128	0.0320092	0	0.0641026	0.105343	0.0229358	0.166667	0.127829	1	TUBGCP3
13	mixed	114096842	114305199	208358	75	0.0560218	0.016129	0.138095	0.0989992	0.00359712	0.127273	0.154737	5	ATP4B,DCUN1D2,TMCO3,ADPRHL1,TFDP1
14	mixed	25000273	25073760	73488	64	0.112162	0.0319149	0.150485	0.0271718	0	0.1	0.12471	1	CTSG
14	Sex.Limited	40527109	41062145	535037	720	0.112946	0	0.192308	0.0432387	0	0.117021	0.104078	0	NA
14	mixed	42463075	42557164	94090	88	0.0470624	0.00549451	0.0866667	0.0965649	0.0337838	0.141892	0.142996	0	NA
14	Sex.Limited	45109454	45196479	87026	72	0.105115	0.0125	0.146018	0.0406996	0.00724638	0.0648855	0.145814	0	NA
14	Sex.Limited	48257926	48305988	48063	106	0.120188	0.0111111	0.175325	0.0328361	0	0.0605096	0.0916212	1	LINC00648
14	mixed	52575326	52640970	65645	104	0.0747886	0.00526316	0.166667	0.0891176	0.0245902	0.176259	0.148186	0	NA
14	Sex.Antagonistic	58884861	59063205	178345	34	0.0764579	0.0394737	0.125	0.110803	0.012605	0.161017	0.186519	2	KIAA0586,TIMM9
14	Sex.Limited	62221983	62277337	55355	30	0.143472	0.0176471	0.181319	0.0294919	0.00847458	0.129032	0.123617	1	SNAPC1
14	mixed	70411090	70443534	32445	49	0.130087	0.0945946	0.153846	0.0535694	0.0233645	0.0703125	0.0765173	0	NA
14	Sex.Antagonistic	76508770	76546290	37521	42	0.121465	0.0392157	0.144737	0.067957	0.0151515	0.0864662	0.188701	1	IFT43
14	Sex.Limited	82911476	83012738	101263	100	0.134966	0.0855856	0.162162	0.0214751	0.0034965	0.044	0.117404	0	NA
14	Sex.Limited	88216314	88362832	146519	133	0.0404193	0	0.10241	0.1191	0.0132743	0.194656	0.0980906	0	NA
14	mixed	88821304	89313745	492442	285	0.130056	0.0157895	0.186747	0.0518252	0	0.142857	0.174598	5	TTC8,PTPN21,SPATA7,ZC3H14,EML5
14	mixed	90635191	90826840	191650	206	0.107766	0.0243902	0.170886	0.055392	0	0.103774	0.159754	3	PSMC1,NRDE2,KCNK13
14	Sex.Antagonistic	92872975	92905817	32843	64	0.0754089	0.0106383	0.122222	0.091108	0.0410959	0.179612	0.166517	0	NA
14	mixed	96018052	96052320	34269	40	0.0643625	0.00588235	0.152632	0.0806086	0.0223881	0.139456	0.0647969	1	LINC02318
14	Sex.Differential	96107176	96116162	8987	25	0.162561	0.1375	0.188889	0.0560543	0.0441176	0.0792683	0.106507	0	NA
14	Sex.Differential	106421729	106483741	62013	118	0.0656449	0.0113636	0.0888889	0.0837662	0.0231481	0.115894	0.0270025	1	ADAM6
15	Sex.Limited	25802742	25833292	30551	61	0.133124	0.00666667	0.217949	0.0414803	0	0.0819672	0.12166	0	NA
15	Sex.Antagonistic	33000709	33025627	24919	23	0.116933	0.0568182	0.142857	0.0850855	0.0319149	0.119403	0.202019	2	GREM1,LOC100131315
15	Sex.Antagonistic	33056216	33079323	23108	34	0.13084	0.0730337	0.181159	0.072483	0.05	0.113445	0.203323	1	FMN1
15	mixed	34214347	34633611	419265	186	0.0599345	0	0.179487	0.0766488	0.0114504	0.133028	0.0690762	7	PGBD4,AVEN,KATNBL1,CHRM5,SLC12A6,EMC7,EMC4
15	mixed	42300962	42331548	30587	23	0.131817	0.03125	0.195652	0.0354029	0	0.0753425	0.165122	0	NA
15	mixed	47380569	47483688	103120	93	0.0447278	0	0.0981308	0.092745	0.015873	0.123288	0.051855	1	SEMA6D
15	Sex.Limited	54219449	54270793	51345	94	0.115176	0.0222222	0.194444	0.0351343	0.00632911	0.0862069	0.150175	1	UNC13C
15	mixed	54725125	54792748	67624	115	0.0445473	0.00526316	0.0686275	0.0998506	0.0545455	0.125954	0.0553033	0	NA
15	Sex.Limited	58021115	58095802	74688	78	0.0434027	0	0.121053	0.0888849	0.00359712	0.141221	0.111322	0	NA
15	mixed	67486383	67649438	163056	105	0.119695	0.0131579	0.152778	0.0419904	0.00485437	0.0669291	0.161536	3	AAGAB,IQCH,SMAD3
15	mixed	73469918	73668046	198129	117	0.106061	0.0544554	0.134615	0.0390996	0.00364964	0.103306	0.0750248	2	NEO1,HCN4
15	Sex.Limited	79800041	79831383	31343	66	0.119483	0.0384615	0.15625	0.0442105	0.027027	0.0608108	0.163693	0	NA
15	Sex.Antagonistic	88515076	88590493	75418	53	0.101743	0.0348837	0.174419	0.0792395	0.0248227	0.127119	0.180983	1	NTRK3
15	Sex.Antagonistic	89223930	89254765	30836	26	0.125121	0.0463918	0.170886	0.0807255	0.0611511	0.101449	0.205847	0	NA
15	mixed	90238197	90272693	34497	69	0.122349	0.0540541	0.166667	0.0410007	0	0.0694444	0.159902	1	WDR93
15	Sex.Limited	93067276	93101164	33889	64	0.14172	0.0443038	0.179612	0.0268135	0	0.0528455	0.117978	0	NA
15	Sex.Differential	97313122	97318867	5746	20	0.0772665	0.0204082	0.0955056	0.111652	0.1	0.130631	0.034385	1	SPATA8-AS1
15	mixed	98467998	98557345	89348	68	0.072898	0.00617284	0.149351	0.0789388	0	0.147059	0.137061	2	ARRDC4,LINC02251
15	mixed	101570544	101612543	42000	31	0.118793	0.0465116	0.166667	0.0551921	0.0037594	0.117188	0.0646085	0	NA
16	mixed	3254470	3376824	122355	83	0.0907074	0.0384615	0.14	0.0656261	0.00318471	0.123288	0.125275	8	ZNF200,ZNF75A,OR1F2P,OR1F1,MEFV,TIGD7,ZNF263,LINC00921
16	Sex.Differential	4819496	4952598	133103	48	0.110269	0.025	0.15	0.0744718	0.00746269	0.106667	0.0409641	6	ROGDI,PPL,SMIM22,GLYR1,UBN1,SEPT12
16	Sex.Differential	5667393	5693476	26084	27	0.0979495	0.0257732	0.12963	0.0944795	0.0611511	0.119469	0.0239508	1	MIR8065
16	mixed	30820866	31131121	310256	64	0.0408569	0	0.0977011	0.0944624	0.0641026	0.136986	0.0547291	18	KAT8,ORAI3,FBXL19-AS1,STX1B,SETD1A,PRSS53,CTF1,MIR4519,BCL7C,VKORC1,STX4,ZNF668,ZNF646,HSD3B7,MIR762,BCKDK,FBXL19,MIR762HG
16	Sex.Differential	57565774	57594833	29060	26	0.113689	0.0913978	0.1375	0.0939931	0.0503876	0.137097	0.0256481	2	ADGRG5,CCDC102A
16	mixed	63401630	63446876	45247	36	0.110993	0.0495495	0.185714	0.0867921	0.0133333	0.117021	0.197786	0	NA
16	mixed	66445421	68837496	2392076	505	0.0509276	0	0.163366	0.0897826	0	0.169565	0.137979	83	NRN1L,NUTF2,NFATC3,C16orf70,SMPD3,CDH16,SLC7A6,LCAT,AGRP,TERB1,LRRC29,MIR6773,MIR7641-2,ZFP90,EXOC3L1,LOC100131303,RANBP10,CARMIL2,PLA2G15,DPEP2,DPEP3,SLC9A5,CKLF-CMTM1,CMTM4,SLC12A4,LOC100505942,RRAD,B3GNT9,TRADD,C16orf86,PSMB10,ESRP2,TPPP3,CBFB,SLC7A6OS,LOC106699570,BEAN1,CDH1,NAE1,ATP6V0D1,PARD6A,HSD11B2,DUS2,ENKD1,CENPT,GFOD2,FHOD1,CTRL,CES4A,PRMT7,KIAA0895L,TMEM208,PDP2,CES2,TK2,DYNC1LI2,TSN…
16	mixed	73550343	73641692	91350	59	0.0628575	0	0.184211	0.0706199	0	0.153061	0.0963729	0	NA
16	mixed	78729062	78762161	33100	62	0.0404964	0	0.0806452	0.102428	0.00877193	0.148649	0.141742	0	NA
16	mixed	80096598	80184495	87898	61	0.133133	0.0890411	0.192308	0.053358	0.0107914	0.0950413	0.0797751	0	NA
16	mixed	82562106	82622283	60178	146	0.112916	0.00537634	0.193069	0.0595574	0	0.147541	0.167206	0	NA
16	mixed	89700747	89884822	184076	112	0.0836109	0	0.171053	0.0665019	0	0.123077	0.0376339	9	VPS9D1,VPS9D1-AS1,SPATA2L,CDK10,SPATA33,ZNF276,FANCA,CHMP1A,DPEP1
17	mixed	3191778	3392938	201161	175	0.0728068	0.0046729	0.152632	0.0786336	0	0.130573	0.0556393	7	ASPA,SPATA22,OR3A4P,OR3A3,OR1E2,OR3A1,OR1E1
17	mixed	8036628	8235304	198677	53	0.126838	0.0135135	0.204082	0.0474057	0	0.11194	0.171779	13	RANGRF,BORCS6,VAMP2,MIR4521,CTC1,MIR6883,SLC25A35,PER1,LINC00324,AURKB,TMEM107,PFAS,ARHGEF15
17	Sex.Antagonistic	10857443	10866011	8569	29	0.137446	0.0625	0.166667	0.0682212	0.0365854	0.0826772	0.205668	0	NA
17	mixed	11398794	11618376	219583	161	0.0906298	0.00505051	0.204082	0.0505163	0	0.131148	0.139239	2	SHISA6,DNAH9
17	Sex.Limited	12155901	12187295	31395	41	0.140694	0.0697674	0.173684	0.0245344	0	0.0873016	0.130272	0	NA
17	Sex.Limited	13434092	13452928	18837	49	0.0468095	0.0172414	0.0591398	0.0980812	0.0364238	0.124113	0.144891	0	NA
17	Sex.Limited	14823622	14856370	32749	32	0.0244487	0	0.0844156	0.112592	0.0106383	0.125	0.0938242	0	NA
17	mixed	18171926	18239012	67087	62	0.0592046	0.0125	0.1	0.0973019	0	0.134921	0.156506	3	SMCR8,TOP3A,SHMT1
17	mixed	21977621	25649503	3671883	227	0.0588903	0	0.141304	0.0948934	0.0123967	0.13964	0.0539524	4	MTRNR2L1,LOC105371703,WSB1,MIR4522
17	mixed	43101382	43277541	176160	54	0.108443	0.0402299	0.170103	0.0596062	0	0.106557	0.148003	9	NMT1,HEXIM2,DCAKD,MIR6784,HEXIM1,PLCD3,LOC105371795,ACBD4,LOC339192
17	mixed	45012087	45800299	788213	295	0.0993003	0	0.166667	0.0482816	0	0.106667	0.0884338	14	THCAT158,CDC27,KPNB1,ITGB3,RPRML,ARL17B,MYL4,ARL17A,GOSR2,MIR5089,EFCAB13,NPEPPS,MRPL45P2,TBKBP1
17	Sex.Antagonistic	61779927	61988014	208088	190	0.107285	0.0324675	0.148936	0.0535923	0	0.0970149	0.157596	12	CSH2,GH2,CSH1,CCDC47,LOC729683,DDX42,FTSJ3,CSHL1,PSMC5,SMARCD2,TCAM1P,STRADA	the most genes, minimum mean ef
18	mixed	667770	697066	29297	63	0.0893251	0	0.142857	0.0687837	0.0230769	0.112676	0.155434	2	TYMS,ENOSF1
18	mixed	5954396	6114231	159836	129	0.0612535	0.00485437	0.150485	0.0756396	0.00420168	0.137584	0.105686	1	L3MBTL4
18	Sex.Limited	19835476	19913064	77589	74	0.134414	0.0978261	0.184211	0.0323324	0.0035461	0.0562914	0.164025	0	NA
18	mixed	20238093	20377177	139085	123	0.0613897	0	0.12766	0.0805825	0.0510204	0.114379	0.141972	1	LOC101927571
18	mixed	23791942	23971776	179835	110	0.108084	0.0454545	0.181818	0.0560697	0.0078125	0.0960265	0.0542929	1	TAF4B
18	Sex.Limited	24521921	24625756	103836	98	0.11017	0.0047619	0.162651	0.0401081	0.0185185	0.0968992	0.150181	0	NA
18	mixed	25716335	25786296	69962	24	0.0799075	0.00684932	0.155172	0.11339	0.012605	0.172269	0.191235	1	CDH2
18	mixed	27576166	27820011	243846	266	0.115673	0.02	0.166667	0.0504976	0.00381679	0.12037	0.166171	0	NA
18	Sex.Antagonistic	35839253	35888927	49675	63	0.115519	0.0454545	0.144444	0.0923033	0.0114504	0.145455	0.20451	0	NA
18	Sex.Limited	36444239	36543502	99264	104	0.111976	0.00561798	0.179012	0.034704	0.00420168	0.0948276	0.126167	0	NA
18	mixed	47455532	47657673	202142	139	0.109325	0.0116279	0.166667	0.0560835	0	0.125	0.123194	1	MIR4320
18	mixed	56714874	56754050	39177	53	0.0964938	0.0185185	0.159574	0.0775549	0.00666667	0.135514	0.171148	1	OACYLP
18	mixed	62138628	62177797	39170	57	0.116003	0.0612245	0.137363	0.0484523	0.0035461	0.0838926	0.164331	0	NA
18	Sex.Limited	63394297	63461638	67342	75	0.0206833	0	0.0555556	0.151795	0.0538462	0.166667	0.172478	1	CDH7
18	mixed	65506170	65812559	306390	320	0.0699793	0	0.158824	0.0877325	0.0132743	0.189922	0.128439	1	LOC643542
19	Sex.Differential	9228668	9237834	9167	22	0.103115	0.0903614	0.117284	0.119771	0.103175	0.135659	0.0166554	1	OR7G3
19	Sex.Antagonistic	11915185	11965918	50734	68	0.0727063	0.056962	0.104167	0.0859531	0.0664336	0.107143	0.158659	3	ZNF440,ZNF439,ZNF491
19	Sex.Antagonistic	15838972	15893942	54971	81	0.0573736	0	0.0833333	0.102389	0	0.137037	0.158649	3	CYP4F24P,OR10H2,OR10H3	minimum mean em
19	Sex.Differential	20961337	21045164	83828	69	0.0700635	0.015625	0.120253	0.0927636	0.0289256	0.115942	0.0251469	1	ZNF66
19	mixed	22043640	22307267	263628	266	0.0364137	0	0.097561	0.0906071	0	0.128788	0.0935044	2	ZNF208,ZNF257
19	Sex.Limited	28637200	28681805	44606	55	0.127839	0.0777778	0.178161	0.0242601	0	0.0496183	0.151611	0	NA
19	mixed	28827561	28935756	108196	177	0.13541	0.00561798	0.174157	0.0730537	0.0197368	0.121212	0.0673152	1	LOC100420587
19	mixed	38992178	39250337	258160	46	0.0988952	0.0360825	0.236842	0.0749638	0	0.114815	0.135545	6	MAP4K1,EIF3K,ACTN4,RYR1,LOC105372397,CAPN12
19	mixed	41550474	41623283	72810	33	0.0631923	0.0205479	0.0903614	0.121872	0.0950413	0.157658	0.185064	2	CYP2A13,CYP2F1
19	mixed	48530318	48553399	23082	39	0.114393	0.0730337	0.154321	0.0635805	0.0211268	0.104478	0.17689	2	PLA2G4C,CABP5
19	mixed	48702219	48737764	35546	54	0.0344105	0	0.0769231	0.112848	0.0111111	0.151852	0.144127	1	CARD8
19	Sex.Antagonistic	49783101	49907462	124362	51	0.0983712	0.0505618	0.1625	0.0772528	0.046875	0.101626	0.175624	7	MIR4324,CD37,DKKL1,CCDC155,TEAD2,LOC101928295,SLC6A16
19	mixed	52480037	52613045	133009	79	0.0463212	0	0.105634	0.0957414	0.0620915	0.128099	0.054679	6	ZNF615,ZNF614,ZNF841,ZNF350-AS1,ZNF350,ZNF432
19	mixed	57011065	57131436	120372	176	0.0813388	0	0.201493	0.0760695	0	0.136364	0.0644471	4	ZNF471,ZNF470,ZNF71,ZFP28
20	Sex.Limited	6364637	6405944	41308	84	0.134372	0.025	0.179012	0.0145127	0	0.0341615	0.122014	0	NA
20	Sex.Limited	7096030	7220930	124901	115	0.0294218	0	0.0915493	0.0966498	0.0465839	0.130435	0.125426	1	LINC01428
20	Sex.Limited	7377090	7469141	92052	91	0.124903	0.0479452	0.152632	0.0379327	0	0.0723684	0.162836	0	NA
20	Sex.Differential	9053120	9062598	9479	29	0.0886605	0.0747126	0.11039	0.133526	0.126984	0.142857	0.0448658	0	NA
20	Sex.Antagonistic	23486928	23568054	81127	136	0.109686	0.016129	0.126374	0.0648808	0.037931	0.0912409	0.174567	2	CST13P,CST9L
20	Sex.Limited	38574581	38657164	82584	63	0.121694	0.0454545	0.191489	0.0361646	0	0.125	0.0875965	1	LINC01370
20	Sex.Limited	47080314	47117176	36863	29	0.0282773	0.01	0.0789474	0.123916	0.0913043	0.148438	0.0986806	0	NA
20	Sex.Antagonistic	47510491	47820626	310136	239	0.113709	0.0454545	0.180851	0.0667913	0	0.117886	0.176674	4	CSE1L,CSE1L-AS1,ARFGEF2,STAU1
20	Sex.Antagonistic	49260776	49320442	59667	18	0.143511	0.0952381	0.216216	0.0805143	0.0390625	0.119835	0.224026	2	RIPOR3,LOC100506175
20	mixed	55327451	55346010	18560	34	0.0923947	0.0505618	0.147887	0.0904112	0.0284553	0.131148	0.146698	0	NA
20	mixed	55573876	55596264	22389	43	0.10756	0.0666667	0.141509	0.0686757	0.0151515	0.0947712	0.176236	0	NA
20	Sex.Limited	56820880	56923288	102409	85	0.113868	0.0512821	0.159794	0.0298144	0	0.0775862	0.0840539	2	RAB22A,PPP4R1L
20	Sex.Antagonistic	58910782	58946526	35745	29	0.0953411	0.04	0.141304	0.0972317	0.0846154	0.113636	0.192573	0	NA
21	Sex.Differential	16078744	16090265	11522	62	0.0538287	0	0.0728155	0.103168	0.00793651	0.122222	0.0561938	0	NA
21	Sex.Differential	28713216	28756294	43079	94	0.138595	0.0520833	0.166667	0.0893091	0.0661765	0.103053	0.0499953	0	NA
21	Sex.Differential	30958171	31142159	183989	50	0.103979	0.01	0.149351	0.132303	0.0882353	0.171429	0.0308103	3	GRIK1,GRIK1-AS2,GRIK1-AS1
21	mixed	41453049	41551175	98127	94	0.0520571	0	0.183673	0.106811	0.012605	0.260684	0.123118	0	NA
21	Sex.Limited	42106761	42154583	47823	62	0.141695	0.056962	0.195652	0.018613	0	0.057047	0.128408	0	NA
22	Sex.Antagonistic	16955188	17066493	111306	35	0.0973317	0.0210084	0.16087	0.0782068	0.0111111	0.114815	0.175538	0	NA
22	mixed	18083260	18103973	20714	42	0.0490381	0.0287356	0.0795455	0.0985812	0.0205479	0.122378	0.147619	0	NA
22	mixed	25205719	25235868	30150	49	0.123619	0.00632911	0.192308	0.0447642	0	0.0948276	0.0918914	0	NA
22	mixed	27246218	27292868	46651	72	0.0619568	0	0.135135	0.0833733	0.0232558	0.128788	0.0494711	1	LOC110091768
22	Sex.Limited	27463890	27496594	32705	55	0.119265	0	0.195122	0.0331529	0.00909091	0.0769231	0.119639	0	NA
22	mixed	29626613	29649204	22592	18	0.0660834	0.0247525	0.102151	0.110677	0.0826772	0.146617	0.176761	0	NA
22	Sex.Differential	31506761	31907985	401225	158	0.0837648	0.00632911	0.154762	0.0836933	0.00344828	0.116	0.022078	12	LINC01521,MIR3928,DRG1,RNF185,SFI1,INPP5J,LIMK2,PLA2G3,PIK3IP1,EIF4ENIF1,PATZ1,PIK3IP1-AS1
22	Sex.Limited	33162831	33173355	10525	33	0.0365023	0.00526316	0.0625	0.126336	0.0285714	0.149573	0.16252	0	NA
22	Sex.Differential	48294656	48335872	41217	65	0.0854391	0.0060241	0.131579	0.0897528	0.0111111	0.126667	0.0265939	0	NA
X	Sex.Antagonistic	27021608	27103575	81968	37	0.0792055	0.0365854	0.144444	0.142627	0.0616438	0.175	0.221832	0	NA
X	Sex.Antagonistic	47753028	47938680	185653	38	0.104242	0.0681818	0.141026	0.138099	0.108108	0.176923	0.24234	5	SPACA5B,SPACA5,ZNF630,ZNF630-AS1,ZNF182	Only X-linked with genes
X	mixed	71699850	73272669	1572820	193	0.146756	0.0172414	0.255556	0.0783588	0	0.16	0.208093	21	XIST,TSIX,CHIC1,HDAC8,NAP1L2,PHKA1,CDX4,NAP1L6,MAP2K4P1,FAM236A,FAM236B,FAM236C,FAM236D,DMRTC1,PHKA1-AS1,PABPC1L2B,PABPC1L2B-AS1,PABPC1L2A,FAM226A,DMRTC1B,FAM226B
X	mixed	75212173	75378539	166367	108	0.1926	0.0128205	0.257576	0.0403194	0	0.0769231	0.231006	0	NA
X	mixed	84865341	85402575	537235	508	0.130556	0	0.256757	0.0848473	0.00649351	0.156716	0.187466	3	MIR1321,MIR361,CHM
X	Sex.Differential	86306944	86417707	110764	53	0.164115	0.0116279	0.207317	0.094313	0.0454545	0.123377	0.0726613	0	NA
X	mixed	95930422	96753134	822713	217	0.0903584	0	0.277778	0.107838	0	0.204225	0.132449	2	RPA4,DIAPH2
X	Sex.Limited	120863681	121081844	218164	128	0.168676	0.0151515	0.22973	0.0233819	0	0.0714286	0.15402	0	NA
X	mixed	136980233	137074280	94048	64	0.188802	0.0116279	0.266667	0.0484801	0	0.103774	0.190704	0	NA

## Sheet: xi2
Table S1- Summary of the regions undergoing sex-specific TD detected in the GoNL dataset with the parameter xi=2. Regions are classified into Sex Antagonistic, Sex Limited and Sex differential TD. The positions of the regions are reported, as well as summary statistics on the sex-specific epsilon and the number of genes. Highlighted regions (in blue) are reported in details in the manuscript (cri…
chr	type	start	end	length	nb_SNP	mean_em	min_em	max_em	mean_ef	min_ef	max_ef	mean_delta	nb_genes	genes
1	Sex.Antagonistic	38198986	38224416	25431	39	0.0893211	0.0529412	0.138889	0.128504	0.104478	0.142857	0.217825	0	NA
1	mixed	181340264	181374969	34706	40	0.161744	0.119565	0.201149	0.0581629	0.00920245	0.0973154	0.103581	0	NA
1	Sex.Differential	221718945	221761462	42518	66	0.123027	0.0326087	0.152174	0.111867	0.0503876	0.127119	0.016115	0	NA
2	Sex.Limited	170685180	170935807	250628	105	0.160374	0.0512821	0.209677	0.0307988	0.00364964	0.0526316	0.191172	0	NA
2	mixed	210232466	210391837	159372	171	0.1756	0.130435	0.219512	0.0416259	0	0.109023	0.213082	1	MAP2
2	Sex.Antagonistic	229374126	229493854	119729	94	0.0739281	0.0394737	0.106742	0.144079	0.1	0.172727	0.218007	1	LINC01807
3	mixed	108639708	108686637	46930	63	0.0465371	0	0.162791	0.128966	0.0288462	0.161654	0.0995597	2	MORC1,GUCA1C
4	Sex.Antagonistic	58535917	58585954	50038	128	0.0740469	0.0280899	0.104167	0.123468	0.0594406	0.153061	0.197515	0	NA
4	Sex.Limited	98013963	98192128	178166	88	0.0234303	0	0.0494505	0.142006	0.0606061	0.194656	0.165205	0	NA
4	Sex.Differential	121935324	121973802	38479	19	0.188746	0.166667	0.211111	0.0777601	0.0692308	0.0877863	0.110986	1	NDNF
5	Sex.Antagonistic	62366009	62394013	28005	38	0.156468	0.126374	0.185714	0.090902	0.0526316	0.118056	0.247369	0	NA
5	Sex.Differential	68060661	68187902	127242	115	0.128151	0.0730337	0.171053	0.0923218	0.0337838	0.114907	0.0366243	0	NA
5	Sex.Limited	150727880	150821027	93148	108	0.184981	0.0909091	0.230769	0.0366489	0.0035461	0.0859375	0.148332	1	SLC36A1
6	Sex.Antagonistic	8615103	8668300	53198	117	0.101284	0.0212766	0.142105	0.102527	0.0263158	0.122951	0.203812	1	HULC
6	mixed	140016409	140076578	60170	39	0.0364239	0	0.107143	0.142849	0.0390625	0.181159	0.155909	0	NA
6	Sex.Antagonistic	162835165	162859051	23887	65	0.150631	0.102041	0.176471	0.0658979	0.0481481	0.0820896	0.216528	0	NA
8	Sex.Antagonistic	20192835	20282070	89236	88	0.0923515	0.0631068	0.122222	0.122095	0.06	0.181034	0.214447	0	NA
8	Sex.Antagonistic	22453223	22542790	89568	61	0.118254	0	0.162338	0.103	0.0185185	0.152778	0.219903	5	CCAR2,C8orf58,PDLIM2,BIN3,BIN3-IT1
8	Sex.Differential	62085682	62216873	131192	183	0.123959	0.0604396	0.188889	0.0975983	0.0267857	0.13871	0.0366636	1	CLVS1
8	Sex.Limited	108660661	108681703	21043	29	0.0326468	0.0157895	0.0529412	0.13997	0.0874126	0.155629	0.172617	0	NA
12	Sex.Differential	84135176	84173926	38751	118	0.155339	0.0454545	0.180412	0.0593026	0	0.093985	0.0976158	0	NA
13	Sex.Differential	24191203	24249847	58645	76	0.117607	0.0138889	0.1875	0.102127	0.00406504	0.163366	0.0307769	1	TNFRSF19
13	Sex.Antagonistic	31943776	31968590	24815	35	0.15771	0.0869565	0.19697	0.0803205	0.0531915	0.127737	0.238031	0	NA
13	Sex.Differential	32175002	32229820	54819	56	0.141238	0.0903614	0.179487	0.0728339	0.0116279	0.11039	0.0684038	0	NA
13	Sex.Differential	38374509	38408391	33883	50	0.162999	0.0764706	0.182353	0.0779962	0.0333333	0.0964912	0.0850026	0	NA
13	mixed	55246503	55553277	306775	160	0.154306	0.0696203	0.195122	0.0473509	0	0.0844156	0.108246	0	NA
13	mixed	62088965	62244400	155436	121	0.144501	0.0125	0.19	0.0632469	0.0181818	0.131944	0.0855291	0	NA
13	Sex.Differential	90364301	90419000	54700	96	0.137979	0.117021	0.166667	0.0858343	0.0571429	0.108392	0.052145	0	NA
14	Sex.Limited	88286403	88362760	76358	78	0.0385815	0	0.0773196	0.139317	0.0132743	0.194656	0.110432	0	NA
14	Sex.Antagonistic	88822709	89005675	182967	118	0.155454	0.0157895	0.186747	0.0754556	0.0149254	0.142857	0.22982	2	PTPN21,SPATA7
16	Sex.Limited	68731365	68821271	89907	78	0.0171255	0	0.04	0.141516	0.0724638	0.169421	0.157406	3	CDH1,CDH3,MIR7641-2
16	Sex.Antagonistic	82562106	82575081	12976	45	0.118986	0.0670103	0.148352	0.0997022	0.00413223	0.147541	0.218505	0	NA
18	Sex.Limited	63394297	63461638	67342	75	0.0206833	0	0.0555556	0.151795	0.0538462	0.166667	0.172478	1	CDH7
18	mixed	65550147	65670997	120851	73	0.0740675	0.00526316	0.12766	0.130969	0.0163934	0.189922	0.0911975	1	LOC643542
19	Sex.Differential	28863996	28916032	52037	102	0.145173	0.0263158	0.174157	0.092876	0.0359477	0.121212	0.0535544	0	NA
21	Sex.Differential	28728202	28751677	23476	79	0.146035	0.0795455	0.166667	0.0912574	0.0703704	0.103053	0.0549202	0	NA
21	Sex.Differential	30958672	31034314	75643	44	0.114425	0.0609756	0.149351	0.13664	0.109375	0.171429	0.0250404	2	GRIK1,GRIK1-AS2
21	mixed	41532663	41549769	17107	34	0.0404888	0	0.1125	0.16707	0.0945946	0.260684	0.197121	0	NA
